# Supplementary material for: Longitudinal Multi-Parametric Liquid Biopsy Approach Identifies Unique Features of Circulating Tumor Cell, Extracellular Vesicle, and Cell-Free DNA Characterization for Disease Monitoring in Metastatic Breast Cancer Patients
Source: Cells. 2021 Jan 21;10(2):212. doi: 10.3390/cells10020212 (PMC7912374; doi:10.3390/cells10020212)
Supplement: Supplementary file 1 [file cells-10-00212-s001.zip]

Archive with 7 entries (7 files):
- Supplements/Figure 6 1200dpi.png
- Supplements/Sup Fig 1.tif
- Supplements/Sup Fig 2.png
- Supplements/Sup Tab 1 Pat char.xlsx
- Supplements/Sup Tab 2 Seq Qualities.xlsx
- Supplements/Sup Tab 4 sens, spec, acc summary.xlsx
- Supplements/Supplementary Table 3 Variants and VAFs.xlsx
