# Supplementary material for: Longitudinal Multi-Parametric Liquid Biopsy Approach Identifies Unique Features of Circulating Tumor Cell, Extracellular Vesicle, and Cell-Free DNA Characterization for Disease Monitoring in Metastatic Breast Cancer Patients
Source: Cells. 2021 Jan 21;10(2):212. doi: 10.3390/cells10020212 (PMC7912374; doi:10.3390/cells10020212)
Supplement: Supplementary file 1 [file cells-10-00212-s001.zip › Supplements/Sup Tab 1 Pat char.xlsx]

## Sheet: SupTab1
Supplementary Table 1: Patient characteristics
Patient and tumor characteristics	n=27	%
Median (IQR) age at TP0 (years)	62.6 (13.9)
<50 years old	4	14.82
≥50 years old	23	85.19
Survival (status November 2020)
median (IQR) follow up time (months)	136 (114)
alive	6	22.22
deceased	21	77.78
Metastases
Primary	7	25.93
Secondary	20	74.07
Histologic grade
Grade 1	1	3.70
Grade 2	18	66.66
Grade 3	3	11.11
Grade unknown	5	18.52
Tumor size at primary diagnosis
T1	6	22.22
T2	12	44.44
T3	2	7.41
T4	2	7.41
T unknown	5	18.52
Nodal status at primary diagnosis
N0	8	2.63
N1	9	33.33
N2	1	3.70
N3	1	3.70
N unknown	8	29.63
Tumor histology
Ductal	14	51.85
Lobular	1	3.70
Other	3	11.11
Unknown	9	33.33
Receptor status primary tumor
ER
Positive	21	77.77
Negative	1	3.70
Unknown	5	18.52
PR
Positive	19	70.37
Negative	3	11.11
Unknown	5	18.52
HER2
Positive	0	0.00
Negative	20	74.07
Unknown	7	25.93
Receptor status Metastasis
ER
Positive	23	85.19
Negative	1	3.70
Unknown	3	11.11
PR
Positive	14	51.85
Negative	10	37.04
Unknown	3	11.11
HER2
Positive	0	0.00
Negative	23	85.19
Unknown	4	14.81
