# Supplementary material for: Longitudinal Multi-Parametric Liquid Biopsy Approach Identifies Unique Features of Circulating Tumor Cell, Extracellular Vesicle, and Cell-Free DNA Characterization for Disease Monitoring in Metastatic Breast Cancer Patients
Source: Cells. 2021 Jan 21;10(2):212. doi: 10.3390/cells10020212 (PMC7912374; doi:10.3390/cells10020212)
Supplement: Supplementary file 1 [file cells-10-00212-s001.zip › Supplements/Sup Tab 2 Seq Qualities.xlsx]

## Sheet: Supplementary Table S2
Supplementary Table 2: Sequencing quality parameters for cfDNA sequencing.
Patient	Time point	Plasma volume for cfDNA isolation [ml]	Input DNA amount in Library Preparation [ng]	Library yield [nM]	read fragments total [million]	read fragments with primer found, on-target [%]	UMIs [million]	read fragments per UMI, mean	UMI coverage (mean primer UMI depth)	% of primers >= 5% of mean UMI depth	mean primer read fragment depth	mean read depth	90th percentile estimated minimum detectible allele fraction (LOD)
Exclusion criteria		<1		<4nM	<4				<400	<94,00
HR+HER2- #1	T0	3.5	13.265	291.18	4.11386	99.67	0.840292	4.4	703.76	95.9	3087.69	5549.38	0.0333
HR+HER2- #1	T1	3.7	60	329.729	4.22884	99.6	1.95863	1.9	1640.39	94.97	3080.43	5343.46	0.0206
HR+HER2- #1	T2	4.5	29.863	309.562	4.34701	99.55	1.46084	2.5	1223.49	96.48	3083.61	5151.08	0.024
HR+HER2- #2	T0	3.6	17.005	289.136	5.82297	99.19	1.79487	2.9	1503.24	99.58	4291.67	7431.84	0.014
HR+HER2- #2	T1	5.5	60	326.387	5.47934	99.03	2.75208	1.7	2304.92	99.41	3971.38	6622.05	0.0121
HR+HER2- #2	T2	5	60	318.619	5.23	99.12	2.37059	1.9	1985.42	99.25	3789.54	6347.92	0.0125
HR+HER2- #3	T0	3.1	60	327.342	5.52947	99.1	2.9904	1.6	2504.52	99.5	3983.62	6723.18	0.0118
HR+HER2- #3	T1	4.5	60	354.45	4.68138	99.45	1.78581	2.3	1495.65	98.07	3375.76	5625.45	0.0161
HR+HER2- #3	T2	5.3	60	318.971	5.42404	99	2.6009	1.8	2178.31	99.66	3897.57	6655.12	0.0116
HR+HER2- #4	T0	3.8	13.265	351.06	4.66952	99.08	1.28335	3.2	1074.84	99.58	3439.57	5891.14	0.0174
HR+HER2- #4	T1	4.2	34.726	349.695	5.17875	99.23	1.9473	2.4	1630.91	99.58	3847.89	6848.13	0.0119
HR+HER2- #4	T2	3.9	15.885	314.998	5.5438	99.23	1.26495	3.9	1059.42	99.75	4135.92	7467.44	0.015
HR+HER2- #6	T0	4.6	45.318	355.828	4.35355	99.27	1.65813	2.3	1388.72	99.08	3190.27	5558.11	0.0133
HR+HER2- #6	T1	4.9	60	343.736	4.81408	99.35	1.68808	2.5	1413.8	98.41	3495.07	5885.97	0.0156
HR+HER2- #6	T2	4.8	41.489	327.861	4.27941	99.07	1.47232	2.4	1233.1	99.5	3017.28	5090.46	0.0147
HR+HER2- #10	T0	3.8	21.864	336.573	5.93499	99.11	1.95799	2.7	1639.86	99.66	4395.14	7372.48	0.013
HR+HER2- #10	T1	7.3	38.266	346.622	4.97333	99.06	2.43936	1.8	2043.02	99.66	3622.14	6095.29	0.0115
HR+HER2- #10	T2	3.7	34.159	272.698	6.69669	99.14	2.22281	2.7	1861.65	99.66	4969.14	8441.92	0.0121
HR+HER2- #12	T0	4.4	45.975	390.575	4.90713	99.14	2.35061	1.8	1968.69	99.58	3637.62	6246.65	0.0114
HR+HER2- #12	T1	4.3	32.234	388.642	4.51101	99.1	1.61423	2.4	1351.95	99.41	3301.71	5572.44	0.0133
HR+HER2- #12	T2	4.3	47.097	340.115	5.45727	99.1	2.54615	1.9	2132.45	99.5	4001.03	6825.44	0.0109
HR+HER2- #13	T0	4.6	49.766	371.204	5.15843	99.13	2.72059	1.7	2278.56	99.58	3759.92	6293	0.0115
HR+HER2- #13	T1	4.8	30.59	366.243	5.22879	99.13	1.73095	2.6	1449.71	99.58	3823.09	6152.61	0.0147
HR+HER2- #13	T2	5.4	36.459	367.529	4.8885	99.16	1.53399	2.8	1284.75	99.58	3627.4	6110.47	0.0146
HR+HER2- #15	T0	4.8	60	318.253	5.28171	99.04	2.10658	2.2	1764.3	99.33	3826.3	6085.2	0.014
HR+HER2- #15	T1	4.6	60	379.258	4.62945	99.12	2.39106	1.7	2002.56	99.41	3395.93	5539.39	0.0127
HR+HER2- #15	T2	5.2	60	332.751	5.18987	99.14	2.70842	1.7	2268.36	99.33	3783.75	6246.87	0.012
HR+HER2- #16	T0	5.7	60	393.698	4.74887	99.11	2.60073	1.6	2178.17	99.33	3463.25	5655.24	0.0125
HR+HER2- #16	T1	4.4	60	367.776	4.86866	99.15	2.12817	2	1782.38	99.5	3579.59	5860.78	0.0128
HR+HER2- #16	T2	5.2	38.874	347.836	5.56114	99.1	2.25061	2.2	1884.93	99.58	4076.75	7011.81	0.0115
HR+HER2- #17	T0	4.7	36.529	419.609	5.0248	99.06	2.03222	2.1	1702.03	99.66	3626.29	6092.21	0.0123
HR+HER2- #17	T1	7.5	58.345	401.399	4.94403	99.06	2.02674	2.1	1697.44	99.66	3528.13	5803.45	0.0121
HR+HER2- #17	T2	5.7	41.971	388.933	4.99108	99.09	2.08504	2	1746.27	99.66	3571.39	6005.96	0.0112
HR+HER2- #18	T0	4.9	60	283.11	7.15293	99.04	3.48652	1.8	2920.03	99.5	5111.85	8552.94	0.0092
HR+HER2- #18	T1	5	60	237.747	8.30274	99.08	3.98526	1.8	3337.74	99.58	5882.81	9842.73	0.0085
HR+HER2- #18	T2	5	49.407	273.132	6.96495	98.96	2.38395	2.5	1996.61	99.58	4908.43	8430.23	0.0113
HR+HER2- #19	T0	4.2	43.374	277.159	7.08252	99.07	2.51626	2.4	2107.42	99.66	5049.03	8669.71	0.0106
HR+HER2- #19	T1	8	60	247.335	7.55353	99.14	2.94146	2.2	2463.54	99.66	5375.2	9113.87	0.0098
HR+HER2- #19	T2	5.4	60	352.763	5.39311	99.05	2.89814	1.6	2427.25	99.66	3888.67	6581.9	0.0106
HR+HER2- #21	T0	6.2	23.066	246.657	7.70318	99.16	2.01884	3.4	1690.82	99.66	5717.08	10102.3	0.0127
HR+HER2- #21	T1	2.5	3.908	265.718	6.39355	99.3	0.690603	8.3	578.39	99.66	4780.37	8305.35	0.025
HR+HER2- #21	T2	4.7	17.217	244.729	7.75279	99.26	1.56075	4.4	1307.16	99.66	5781.48	10273.7	0.0132
HR+HER2- #22	T0	3	28.174	309.13	6.66249	99.31	2.1712	2.7	1818.43	99.33	4908.82	8138.12	0.0132
HR+HER2- #22	T1	3.8	60	280.985	6.73325	99	2.91092	2	2437.96	99.41	4897.11	8202.63	0.011
HR+HER2- #22	T2	4.6	60	267.547	7.64585	98.91	3.37162	1.9	2823.8	99.33	5420.89	8679.02	0.0117
HR+HER2- #23	T0	3.5	16.935	255.602	7.27953	99.13	1.50541	4.3	1260.82	99.58	5408.73	9487.43	0.014
HR+HER2- #23	T1	3.4	16.637	254.822	6.77152	99.2	1.49808	4	1254.67	99.66	5077.03	9144.01	0.0135
HR+HER2- #23	T2	4.3	22.786	270.317	5.67163	99.66	1.91888	2.6	1607.1	97.07	4213.22	7419.96	0.0156
HR+HER2- #24	T0	5	38.317	270.488	7.28311	99.06	2.88349	2.2	2414.98	99.66	5361.43	9584.15	0.0087
HR+HER2- #24	T1	4.7	54.281	260.579	7.25057	99.07	3.08661	2.1	2585.1	99.66	5327.72	9640.46	0.0083
HR+HER2- #24	T2	5	56.784	232.611	8.60336	99	3.57425	2.1	2993.51	99.66	6188.67	10958.8	0.0083
HR+HER2- #25	T0	3.8	41.673	260.914	7.46629	99.13	2.55443	2.6	2139.38	99.41	5472.29	9670.73	0.0116
HR+HER2- #25	T1	3.5	26.267	259.651	7.03821	99.11	2.00429	3.1	1678.63	99.5	5181.02	9265.14	0.013
HR+HER2- #25	T2	4.8	32.174	235.145	7.86374	99.09	2.41052	2.9	2018.86	99.66	5754.5	10372.4	0.0113
HR+HER2- #27	T0	3.3	60	288.044	6.22999	99.1	1.19899	4.5	1004.18	99.66	4545.56	7946.63	0.0154
HR+HER2- #27	T1	4.7	57.344	294.658	6.26412	99.05	3.17465	1.7	2658.83	99.58	4526.24	7990.21	0.009
HR+HER2- #27	T2	4.9	60	270.981	6.90602	99.02	3.05945	1.9	2562.35	99.66	4972.13	8049.16	0.0114
HR+HER2- #28	T0	2	33.736	277.173	6.95129	99.14	2.30631	2.6	1931.58	99.58	5105.68	8746.04	0.0122
HR+HER2- #28	T1	3.8	60	278.772	7.14164	98.99	2.56847	2.4	2151.15	99.41	5125.84	8282.54	0.0123
HR+HER2- #28	T2	3.1	60	297.683	6.18115	98.99	2.9302	1.8	2454.1	99.58	4406.15	7452.33	0.0109
HR+HER2- #29	T0	5.2	60	322.476	6.13651	99.06	2.24918	2.4	1883.74	99.5	4468.86	7387.39	0.0127
HR+HER2- #29	T1	4.7	60	303.352	6.42022	99.05	2.38467	2.3	1997.21	99.5	4638.06	7516.05	0.0122
HR+HER2- #29	T2	5.7	53.765	326.336	6.55182	99.06	2.5671	2.2	2150	99.66	4792.97	8267.18	0.0108
HR+HER2- #30	T0	1.2	5.196	307.004	5.39232	99.11	0.818259	5.8	685.31	99.66	3984.56	6678.37	0.02
HR+HER2- #30	T1	4.5	29.171	207.971	8.03479	99.14	2.71845	2.6	2276.76	99.66	5961.11	10315.8	0.0107
HR+HER2- #30	T2	4.7	60	294.597	6.52457	99.06	2.34659	2.4	1965.32	99.58	4713.25	7721.38	0.0123
HR+HER2- #31	T0	4.8	37.557	270.488	7.70083	99.05	3.01934	2.2	2528.76	99.66	5584.09	9221.67	0.0107
HR+HER2- #31	T1	5.6	60	345.357	5.71254	99.04	3.16553	1.6	2651.2	99.58	4139.28	6841.13	0.011
HR+HER2- #31	T2	3.8	58.169	324.165	6.40029	99.06	3.06397	1.8	2566.14	99.66	4690.86	8057.27	0.0101
HR+HER2- #32	T0	5.5	23.744	305.746	7.43585	98.99	1.87623	3.4	1571.38	99.5	5388.37	8728.62	0.015
HR+HER2- #32	T1	5.5	60	309.5	6.4937	98.99	3.80698	1.5	3188.42	99.58	4680.65	8096.03	0.0086
HR+HER2- #32	T2	5.5	28.388	319.552	6.35585	99.07	2.56942	2.1	2151.94	99.66	4601.58	7892.25	0.01
HR+HER2- #33	T0	5.5	57.283	294.332	6.59459	99.17	2.8911	2	2421.36	99.58	4880.27	8754.34	0.0085
HR+HER2- #33	T1	4.7	60	243.337	7.48895	99.06	3.88929	1.7	3257.36	99.58	5483.81	9543.45	0.0086
HR+HER2- #33	T2	5.6	48.818	286.024	6.96824	99.17	1.87011	3.3	1566.25	99.58	5161.1	8967.7	0.0132
HR+HER2- #34	T0	4.8	25.202	295.553	5.72963	99.2	1.16019	4.4	971.68	99.66	4297.46	7316.71	0.0167
HR+HER2- #34	T1	1.9	60	288.237	6.63793	99.07	2.66215	2.2	2229.6	99.41	4847.71	7727.07	0.0123
HR+HER2- #34	T2	5.2	60	348.795	5.49204	98.98	2.44259	1.9	2045.72	99.33	3904.17	6102.63	0.0132
HR+HER2- #35	T0	3.8	19.256	323.093	5.74439	99.14	1.44016	3.5	1206.16	99.66	4225.83	7086.06	0.0152
HR+HER2- #35	T1	4.4	17.827	308.447	5.82253	99.09	1.51208	3.4	1266.4	99.66	4319.19	7496.18	0.0143
HR+HER2- #35	T2	3.8	60	300.051	5.61879	99.18	2.32513	2.1	1947.35	99.16	4076.75	6708.49	0.0122
