# Supplementary material for: Longitudinal Multi-Parametric Liquid Biopsy Approach Identifies Unique Features of Circulating Tumor Cell, Extracellular Vesicle, and Cell-Free DNA Characterization for Disease Monitoring in Metastatic Breast Cancer Patients
Source: Cells. 2021 Jan 21;10(2):212. doi: 10.3390/cells10020212 (PMC7912374; doi:10.3390/cells10020212)
Supplement: Supplementary file 1 [file cells-10-00212-s001.zip › Supplements/Sup Tab 4 sens, spec, acc summary.xlsx]

## Sheet: Sup Tab 4
Supplementary Table 4: Summary of the parameters with the best sensitivity, specificity, and accuracy and a significant correlation with disease progression.
For the three categories "parameters", "parameter combinations" and "signal appearance" the parameters with specificity=100% or sensitivity > 50% or accuracy > 50%
or a significant correlation with disease progression by two-tailed Fisher's exact test (p-value < 0.05) are listed.
	specificity = 100%			sensitivity > 50%			accuracy > 50%			significant (Fisher exact, two-tailed)
	Parameter	specificity		Parameter	sensitivity		Parameter	accuracy		Parameter	p-value
parameters	EV_ALK	1		CTC_mTOR	0.6818		CTC_ERBB3	0.5556
	EV_KIT	1					CTC_PIK3CA	0.5432
	cfDNA_AR	1					CTC_KIT	0.5309
	EV_KRT5	1					CTC_ERBB2	0.5309
	cfDNA_EGFR	1					cfDNA_ESR1	0.5185
	cfDNA_ERBB2	1					CTC_BRCA1	0.5062
	cfDNA_ERBB3	1					cfDNA_PIK3CA	0.5062
	cfDNA_ERCC4	1					CTC_mTOR	0.5062
	cfDNA_KRAS	1
	cfDNA_PTGFR	1
	cfDNA_TGFB1	1
	CTC_NOTCH1	1
	EV_EGFR	1
	EV_ERBB2	1
parameter combinations				CTC_mTORORCTC_PIK3CA	0.75		CTC_ERBB3ORCTC_ERBB2	0.5926		CTC_ERBB3ORCTC_ERBB2	0.023
				cfDNA_PIK3CAORCTC_PIK3CAOREV_PIK3CA	0.5		cfDNA_ERRB3ORCTC_ERBB3OREV_ERBB3	0.5802		cfDNA_ERRB3ORCTC_ERBB3OREV_ERBB3	0.032
							cfDNA_PIK3CAORCTC_PIK3CAOREV_PIK3CA	0.5556
							CTC_PIK3CAORcfDNA_PIK3CA	0.5556
							CTC_ERBB3ORcfDNA_ERBB2	0.5556
							CTC_ERBB3ORcfDNA_ERBB3	0.5556
							CTC_ERBB3OREV_ERBB2	0.5556
							CTC_mTORORCTC_PIK3CA	0.5309
							CTC_ERBB2ORcfDNA_ERBB2	0.5309
							CTC_ERBB2ORcfDNA_ERBB3	0.5309
							CTC_ERBB2OREV_ERBB2	0.5309
							cfDNA_ERRB2ORCTC_ERBB2OREV_ERBB2	0.5309
							cfDNA_ESR1ORcfDNA_PIK3CA	0.5185
							cfDNA_BRCA1ORCTC_BRCA1OREV_BRCA1	0.5062
							cfDNA_ARORCTC_AROREV_AR	0.5062
signal appearance	EV_KIT_appearance	1					EV_KIT_appearance	0.722222		EV_ERCC1_appearance	0.03
	cfDNA_FGFR1_appearance	1					EV_ERCC1_appearance	0.722222
	EV_PIK3CA_appearance	1					cfDNA_FGFR1_appearance	0.703704
	cfDNA_AKT1_appearance	1					EV_PIK3CA_appearance	0.703704
	cfDNA_AR_appearance	1					cfDNA_PIK3CA_appearance	0.703704
	cfDNA_BRCA1_appearance	1					CTC_AR_appearance	0.703704
	cfDNA_BRCA2_appearance	1					CTC_ERBB3_appearance	0.703704
	cfDNA_EGFR_appearance	1					cfDNA_AKT1_appearance	0.685185
	cfDNA_ERBB2_appearance	1					cfDNA_AR_appearance	0.685185
	cfDNA_ERBB3_appearance	1					cfDNA_BRCA1_appearance	0.685185
	cfDNA_ERCC4_appearance	1					cfDNA_BRCA2_appearance	0.685185
	cfDNA_KRAS_appearance	1					cfDNA_EGFR_appearance	0.685185
	cfDNA_PIK3R1_appearance	1					cfDNA_ERBB2_appearance	0.685185
	cfDNA_PTGFR_appearance	1					cfDNA_ERBB3_appearance	0.685185
	cfDNA_TGFB1_appearance	1					cfDNA_ERCC4_appearance	0.685185
	CTC_NOTCH1_appearance	1					cfDNA_KRAS_appearance	0.685185
	EV_ALK_appearance	1					cfDNA_PIK3R1_appearance	0.685185
	EV_EGFR_appearance	1					cfDNA_PTGFR_appearance	0.685185
	EV_ERBB2_appearance	1					cfDNA_TGFB1_appearance	0.685185
	EV_KRT5_appearance	1					CTC_NOTCH1_appearance	0.685185
							EV_ALK_appearance	0.685185
							EV_EGFR_appearance	0.685185
							EV_ERBB2_appearance	0.685185
							EV_KRT5_appearance	0.685185
							CTC_ALK_appearance	0.685185
							CTC_AURKA_appearance	0.685185
							EV_AR_appearance	0.685185
							CTC_BRCA1_appearance	0.685185
							EV_ERBB3_appearance	0.685185
							EV_SRC_appearance	0.685185
							cfDNA_PTEN_appearance	0.666667
							CTC_KIT_appearance	0.666667
							CTC_EGFR_appearance	0.666667
							CTC_KRT5_appearance	0.666667
							CTC_PARP1_appearance	0.666667
							EV_AKT2_appearance	0.666667
							cfDNA_ESR1_appearance	0.666667
							EV_MET_appearance	0.666667
							CTC_ERBB2_appearance	0.666667
							CTC_SRC_appearance	0.666667
							CTC_MET_appearance	0.648148
							EV_BRCA1_appearance	0.648148
							EV_NOTCH1_appearance	0.648148
							CTC_AKT2_appearance	0.648148
							CTC_PIK3CA_appearance	0.648148
							EV_mTOR_appearance	0.62963
							EV_PARP1_appearance	0.62963
							cfDNA_MUC16_appearance	0.611111
							CTC_ERCC1_appearance	0.574074
							CTC_mTOR_appearance	0.574074
							EV_AURKA_appearance	0.537037
