# Supplementary material for: Longitudinal Multi-Parametric Liquid Biopsy Approach Identifies Unique Features of Circulating Tumor Cell, Extracellular Vesicle, and Cell-Free DNA Characterization for Disease Monitoring in Metastatic Breast Cancer Patients
Source: Cells. 2021 Jan 21;10(2):212. doi: 10.3390/cells10020212 (PMC7912374; doi:10.3390/cells10020212)
Supplement: Supplementary file 1 [file cells-10-00212-s001.zip › Supplements/Supplementary Table 3 Variants and VAFs.xlsx]

## Sheet: Sup Tab 3
Supplementary Table 3: cfDNA variants and corresponding variant allele frequencies (VAFs) called after the described stringent variant filtering listed for all patients (n=27) at all three time points.
Patient	Zeitpunkt	AKT1_p.E17K	AR_p.L57Q	BRCA1_p.Y1584*	BRCA2_p.E1254D	BRCA2_p.E462G	BRCA2_p.I2672V	BRCA2_p.R1190W	BRCA2_p.R2108C	BRCA2_p.R3385H	BRCA2_p.S1733F	ESR1_p.D540G	ESR1_p.S465P	ESR1_p.V535M	ESR1_p.Y539N	ESR1_p.Y539S	FGFR1_p.H829R	FGFR1_p.L645V	MUC16_p.A144T	MUC16_p.A4787T	MUC16_p.E1498K	MUC16_p.G2711R	MUC16_p.H4717Y	MUC16_p.L12591P	MUC16_p.L7451W	MUC16_p.P10818L	MUC16_p.P14028T	MUC16_p.P4854A	MUC16_p.R12194Q	MUC16_p.R14362Q	MUC16_p.S6504Y	MUC16_p.T1611K	MUC16_p.T2420I	MUC16_p.T2750I	MUC16_p.T4391R	MUC16_p.T5812del	MUC16_p.Y14312C	PIK3CA_p.E542K	PIK3CA_p.E545K	PIK3CA_p.E726K	PIK3CA_p.H1047R	PIK3CA_p.K111E	PIK3CA_p.N107S	PIK3CA_p.W11_P18del	PIK3R1_p.L113M	PTEN_p.N385D	PTEN_p.Q387*	PTEN_p.Y509*
HR+HER2- #1	T0																															45.09														31.82
HR+HER2- #1	T1																															48.17				1.45										50.79
HR+HER2- #1	T2																															49.03														46.55
HR+HER2- #2	T0																																								21.83
HR+HER2- #2	T1																																								6.73
HR+HER2- #2	T2																						1.85																		14.13						1.88
HR+HER2- #3	T0												3.42				42.26							63.23
HR+HER2- #3	T1																48.7							53.69
HR+HER2- #3	T2												2.93				37.97							64.61
HR+HER2- #4	T0				51.69			47.22	49.31					49.76
HR+HER2- #4	T1				45.94			51.04	47.04					48.98																3.7											4.74
HR+HER2- #4	T2				47.78			46.89	50.28					53.38
HR+HER2- #6	T0																		49.92								45.94
HR+HER2- #6	T1																		50.17								45.77
HR+HER2- #6	T2																		48.09								46.26
HR+HER2- #10	T0
HR+HER2- #10	T1
HR+HER2- #10	T2
HR+HER2- #12	T0					48.44
HR+HER2- #12	T1					47.02
HR+HER2- #12	T2					50.61
HR+HER2- #13	T0						50.05																		47.84									1.86														2.6
HR+HER2- #13	T1						43.86																		49.81
HR+HER2- #13	T2						50.37																		48.19
HR+HER2- #15	T0
HR+HER2- #15	T1
HR+HER2- #15	T2																																					6.63
HR+HER2- #16	T0															12.01																								34.18	35.26
HR+HER2- #16	T1															17.06																								37.42	35.93
HR+HER2- #16	T2
HR+HER2- #17	T0									48.71		4.63						4.34															58.21
HR+HER2- #17	T1									44.78																							49.34
HR+HER2- #17	T2									46.57								8.41															55.68
HR+HER2- #18	T0																																								5.95
HR+HER2- #18	T1																																			1.02
HR+HER2- #18	T2
HR+HER2- #19	T0
HR+HER2- #19	T1
HR+HER2- #19	T2
HR+HER2- #21	T0
HR+HER2- #21	T1
HR+HER2- #21	T2
HR+HER2- #22	T0																																						3.49
HR+HER2- #22	T1
HR+HER2- #22	T2																																			1
HR+HER2- #23	T0																								47.25	48.22									2.52
HR+HER2- #23	T1																								48.47	47.52
HR+HER2- #23	T2																								49.3	50.5									2.75
HR+HER2- #24	T0	4.37
HR+HER2- #24	T1	4.48
HR+HER2- #24	T2	4.84
HR+HER2- #25	T0	2.67									44.31
HR+HER2- #25	T1	4.2									47.83
HR+HER2- #25	T2	3.37									47.33
HR+HER2- #27	T0																																								8.91		15.08
HR+HER2- #27	T1															2.32																				1.1					10.38		11.24
HR+HER2- #27	T2														7.69	3.6																									27.06		33.74	9.17
HR+HER2- #28	T0											16.88																														26.77
HR+HER2- #28	T1											2.91																														4.59
HR+HER2- #28	T2
HR+HER2- #29	T0											7.76																	38.42										17.14
HR+HER2- #29	T1																												47										3.52
HR+HER2- #29	T2																												45.58
HR+HER2- #30	T0																					48.17
HR+HER2- #30	T1																					49.71
HR+HER2- #30	T2																					44.69
HR+HER2- #31	T0		2.72	50.66																								49.01									51.35
HR+HER2- #31	T1			52.45																								52.8								1.21	53.65
HR+HER2- #31	T2			50																								48.12									49.73
HR+HER2- #32	T0																			51.9
HR+HER2- #32	T1																			46.83																1.12
HR+HER2- #32	T2																			49.15
HR+HER2- #33	T0
HR+HER2- #33	T1																				1.43															1.23
HR+HER2- #33	T2
HR+HER2- #34	T0
HR+HER2- #34	T1
HR+HER2- #34	T2
HR+HER2- #35	T0																														49.84														48.99
HR+HER2- #35	T1																														49.33														50.67
HR+HER2- #35	T2																														46.63														49.62

## Sheet: Tabelle1
Patient	Zeitpunkt	AKT1_p.E17K	AR_p.L57Q	BRCA1_p.Y1584*	BRCA2_p.E1254D	BRCA2_p.E462G	BRCA2_p.I2672V	BRCA2_p.R1190W	BRCA2_p.R2108C	BRCA2_p.R3385H	BRCA2_p.S1733F	ESR1_p.D540G	ESR1_p.S465P	ESR1_p.V535M	ESR1_p.Y539N	ESR1_p.Y539S	FGFR1_p.H829R	FGFR1_p.L645V	MUC16_p.A144T	MUC16_p.A4787T	MUC16_p.E1498K	MUC16_p.G2711R	MUC16_p.H4717Y	MUC16_p.L12591P	MUC16_p.L7451W	MUC16_p.P10818L	MUC16_p.P14028T	MUC16_p.P4854A	MUC16_p.R12194Q	MUC16_p.R14362Q	MUC16_p.S6504Y	MUC16_p.T1611K	MUC16_p.T2420I	MUC16_p.T2750I	MUC16_p.T4391R	MUC16_p.T5812del	MUC16_p.Y14312C	PIK3CA_p.E542K	PIK3CA_p.E545K	PIK3CA_p.E726K	PIK3CA_p.H1047R	PIK3CA_p.K111E	PIK3CA_p.N107S	PIK3CA_p.W11_P18del	PIK3R1_p.L113M	PTEN_p.N385D	PTEN_p.Q387*	PTEN_p.Y509*
HR+HER2- #1	T0																															45.09														31.82
HR+HER2- #1	T1																															48.17				1.45										50.79
HR+HER2- #1	T2																															49.03														46.55
HR+HER2- #2	T0																																								21.83
HR+HER2- #2	T1																																								6.73
HR+HER2- #2	T2																						1.85																		14.13						1.88
HR+HER2- #3	T0												3.42				42.26							63.23
HR+HER2- #3	T1																48.7							53.69
HR+HER2- #3	T2												2.93				37.97							64.61
HR+HER2- #4	T0				51.69			47.22	49.31					49.76
HR+HER2- #4	T1				45.94			51.04	47.04					48.98																3.7											4.74
HR+HER2- #4	T2				47.78			46.89	50.28					53.38
HR+HER2- #6	T0																		49.92								45.94
HR+HER2- #6	T1																		50.17								45.77
HR+HER2- #6	T2																		48.09								46.26
HR+HER2- #10	T0
HR+HER2- #10	T1
HR+HER2- #10	T2
HR+HER2- #12	T0					48.44
HR+HER2- #12	T1					47.02
HR+HER2- #12	T2					50.61
HR+HER2- #13	T0						50.05																		47.84									1.86														2.6
HR+HER2- #13	T1						43.86																		49.81
HR+HER2- #13	T2						50.37																		48.19
HR+HER2- #15	T0
HR+HER2- #15	T1
HR+HER2- #15	T2																																					6.63
HR+HER2- #16	T0															12.01																								34.18	35.26
HR+HER2- #16	T1															17.06																								37.42	35.93
HR+HER2- #16	T2
HR+HER2- #17	T0									48.71		4.63						4.34															58.21
HR+HER2- #17	T1									44.78																							49.34
HR+HER2- #17	T2									46.57								8.41															55.68
HR+HER2- #18	T0																																								5.95
HR+HER2- #18	T1																																			1.02
HR+HER2- #18	T2
HR+HER2- #19	T0
HR+HER2- #19	T1
HR+HER2- #19	T2
HR+HER2- #21	T0
HR+HER2- #21	T1
HR+HER2- #21	T2
HR+HER2- #22	T0																																						3.49
HR+HER2- #22	T1
HR+HER2- #22	T2																																			1
HR+HER2- #23	T0																								47.25	48.22									2.52
HR+HER2- #23	T1																								48.47	47.52
HR+HER2- #23	T2																								49.3	50.5									2.75
HR+HER2- #24	T0	4.37
HR+HER2- #24	T1	4.48
HR+HER2- #24	T2	4.84
HR+HER2- #25	T0	2.67									44.31
HR+HER2- #25	T1	4.2									47.83
HR+HER2- #25	T2	3.37									47.33
HR+HER2- #27	T0																																								8.91		15.08
HR+HER2- #27	T1															2.32																				1.1					10.38		11.24
HR+HER2- #27	T2														7.69	3.6																									27.06		33.74	9.17
HR+HER2- #28	T0											16.88																														26.77
HR+HER2- #28	T1											2.91																														4.59
HR+HER2- #28	T2
HR+HER2- #29	T0											7.76																	38.42										17.14
HR+HER2- #29	T1																												47										3.52
HR+HER2- #29	T2																												45.58
HR+HER2- #30	T0																					48.17
HR+HER2- #30	T1																					49.71
HR+HER2- #30	T2																					44.69
HR+HER2- #31	T0		2.72	50.66																								49.01									51.35
HR+HER2- #31	T1			52.45																								52.8								1.21	53.65
HR+HER2- #31	T2			50																								48.12									49.73
HR+HER2- #32	T0																			51.9
HR+HER2- #32	T1																			46.83																1.12
HR+HER2- #32	T2																			49.15
HR+HER2- #33	T0
HR+HER2- #33	T1																				1.43															1.23
HR+HER2- #33	T2
HR+HER2- #34	T0
HR+HER2- #34	T1
HR+HER2- #34	T2
HR+HER2- #35	T0																														49.84														48.99
HR+HER2- #35	T1																														49.33														50.67
HR+HER2- #35	T2																														46.63														49.62
